# Supplementary material for: Allergenic Shrimp Tropomyosin Distinguishes from a Non-Allergenic Chicken Homolog by Pronounced Intestinal Barrier Disruption and Downstream Th2 Responses in Epithelial and Dendritic Cell (Co)Culture
Source: Nutrients. 2024 Apr 17;16(8):1192. doi: 10.3390/nu16081192 (PMC11053543; doi:10.3390/nu16081192)
Supplement: Supplementary file 1 [file nutrients-16-01192-s001.zip]

Archive with 1 entries (1 files):
- nutrients-2931793-supplementary.pdf
